# Supplementary material for: Phosphodiesterase Inhibition to Sensitize Non-Small-Cell Lung Cancer to Pemetrexed: A Double-Edged Strategy
Source: Cancers (Basel). 2024 Jul 6;16(13):2475. doi: 10.3390/cancers16132475 (PMC11240499; doi:10.3390/cancers16132475)
Supplement: Supplementary file 1 [file cancers-16-02475-s001.zip]

Archive with 1 entries (1 files):
- cancers-2937367-supplementary.pdf
